# Supplementary material for: Involvement of cigarette smoke-induced epithelial cell ferroptosis in COPD pathogenesis
Source: Nat Commun. 2019 Jul 17;10:3145. doi: 10.1038/s41467-019-10991-7 (PMC6637122; doi:10.1038/s41467-019-10991-7)
Supplement: Supplementary file 4 — Source Data [file 41467_2019_10991_MOESM4_ESM.xlsx]

## Sheet: Human lung PC
Sample Name	PC 16:0/18:2	PC 16:0/18:2OOH	PC 16:0/18:2OH	Sample Name	PCOOH/PC (PC 16:0/18:2)	PCOH/PC (PC 16:0/18:2)	PCOH/PCOOH (PC 16:0/18:2)
N #1	96800000	1140000	323000	N #1	0.0117769	0.00333678	0.283333
N #2	88200000	380000	239000	N #2	0.00430839	0.00270975	0.628947
N #3	103000000	465000	215000	N #3	0.00451456	0.00208738	0.462366
N #4	121000000	512000	201000	N #4	0.0042314	0.00166116	0.392578
S #1	92800000	1960000	697000	S #1	0.0211207	0.00751078	0.355612
S #2	87000000	578000	354000	S #2	0.00664368	0.00406897	0.612457
S #3	90800000	266000	146000	S #3	0.00292952	0.00160793	0.548872
COPD #1	178000000	3910000	927000	COPD #1	0.0219663	0.00520787	0.237084
COPD #3	108000000	2070000	2130000	COPD #3	0.0191667	0.0197222	1.02899
COPD #4	96800000	1500000	654000	COPD #4	0.0154959	0.0067562	0.436
COPD #5	110000000	5330000	1490000	COPD #5	0.0484545	0.0135455	0.27955
COPD #6	84400000	726000	173000	COPD #6	0.0086019	0.00204976	0.238292
COPD #7	88600000	629000	207000	COPD #7	0.00709932	0.00233634	0.329094
COPD #8	103000000	711000	711000	COPD #8	0.00690291	0.00690291	1
Sample Name	PC 18:1/18:2	PC 18:1/18:2OOH	PC 18:1/18:2OH	Sample Name	PCOOH/PC (PC 18:1/18:2)	PCOH/PC (PC 18:1/18:2)	PCOH/PCOOH (PC 18:1/18:2)
N #1	37200000	399000	78600	N #1	0.0107258	0.0021129	0.196992
N #2	28700000	83600	59500	N #2	0.00291289	0.00207317	0.711722
N #3	32900000	126000	50000	N #3	0.00382979	0.00151976	0.396825
N #4	39400000	140000	48400	N #4	0.0035533	0.00122843	0.345714
S #1	32900000	641000	208000	S #1	0.0194833	0.00632219	0.324493
S #2	28700000	162000	120000	S #2	0.0056446	0.00418118	0.740741
S #3	29400000	69200	45100	S #3	0.00235374	0.00153401	0.651734
COPD #1	43600000	883000	239000	COPD #1	0.0202523	0.00548165	0.270668
COPD #3	34700000	606000	544000	COPD #3	0.017464	0.0156772	0.89769
COPD #4	26700000	380000	150000	COPD #4	0.0142322	0.00561798	0.394737
COPD #5	24900000	1090000	291000	COPD #5	0.0437751	0.0116867	0.266972
COPD #6	25300000	209000	62200	COPD #6	0.00826087	0.0024585	0.297608
COPD #7	28400000	183000	68200	COPD #7	0.00644366	0.00240141	0.372678
COPD #8	31900000	167000	93700	COPD #8	0.00523511	0.0029373	0.561078
Sample Name	PC 18:0/18:2	PC 18:0/18:2OOH	PC 18:0/18:2OH	Sample Name	PCOOH/PC (PC 18:0/18:2)	PCOH/PC (PC 18:0/18:2)	PCOH/PCOOH (PC 18:0/18:2)
N #1	64600000	716000	161000	N #1	0.0110836	0.00249226	0.22486
N #2	66600000	249000	147000	N #2	0.00373874	0.00220721	0.590361
N #3	58000000	291000	97700	N #3	0.00501724	0.00168448	0.335739
N #4	95000000	335000	121000	N #4	0.00352632	0.00127368	0.361194
S #1	67700000	1190000	452000	S #1	0.0175775	0.00667651	0.379832
S #2	58600000	350000	210000	S #2	0.0059727	0.00358362	0.6
S #3	65400000	183000	86000	S #3	0.00279817	0.00131498	0.469945
COPD #1	121000000	2500000	603000	COPD #1	0.0206612	0.00498347	0.2412
COPD #3	79800000	1590000	1300000	COPD #3	0.0199248	0.0162907	0.81761
COPD #4	53400000	745000	291000	COPD #4	0.0139513	0.00544944	0.390604
COPD #5	74900000	3990000	837000	COPD #5	0.053271	0.0111749	0.209774
COPD #6	58600000	567000	131000	COPD #6	0.00967577	0.00223549	0.231041
COPD #7	62500000	357000	152000	COPD #7	0.005712	0.002432	0.42577
COPD #8	77300000	431000	255000	COPD #8	0.00557568	0.00329884	0.591647
Sample Name	PC 16:0/20:4	PC 16:0/20:4OOH	PC 16:0/20:4OH	Sample Name	PCOOH/PC (PC 16:0/20:4)	PCOH/PC (PC 16:0/20:4)	PCOH/PCOOH (PC 16:0/20:4)
N #1	75800000	483000	133000	N #1	0.00637203	0.00175462	0.275362
N #2	43400000	84700	87800	N #2	0.00195161	0.00202304	1.0366
N #3	103000000	198000	122000	N #3	0.00192233	0.00118447	0.616162
N #4	85900000	144000	102000	N #4	0.00167637	0.00118743	0.708333
S #1	72200000	760000	486000	S #1	0.0105263	0.0067313	0.639474
S #2	46100000	139000	157000	S #2	0.00301518	0.00340564	1.1295
S #3	63300000	65700	74200	S #3	0.00103791	0.0011722	1.12938
COPD #1	93600000	1220000	480000	COPD #1	0.0130342	0.00512821	0.393443
COPD #3	61300000	727000	722000	COPD #3	0.0118597	0.0117781	0.993122
COPD #4	58900000	496000	298000	COPD #4	0.00842105	0.00505942	0.600806
COPD #5	32600000	917000	373000	COPD #5	0.0281288	0.0114417	0.406761
COPD #6	46900000	171000	78500	COPD #6	0.00364606	0.00167377	0.459064
COPD #7	50400000	185000	123000	COPD #7	0.00367063	0.00244048	0.664865
COPD #8	78200000	215000	228000	COPD #8	0.00274936	0.0029156	1.06047
Sample Name	PC 18:1/20:4	PC 18:1/20:4OOH	PC 18:1/20:4OH	Sample Name	PCOOH/PC (PC 18:1/20:4)	PCOH/PC (PC 18:1/20:4)	PCOH/PCOOH (PC 18:1/20:4)
N #1	21200000	139000	46200	N #1	0.0065566	0.00217925	0.332374
N #2	9730000	22600	21300	N #2	0.00232271	0.00218911	0.942478
N #3	23200000	50000	31700	N #3	0.00215517	0.00136638	0.634
N #4	20000000	28200	26000	N #4	0.00141	0.0013	0.921986
S #1	19000000	221000	106000	S #1	0.0116316	0.00557895	0.479638
S #2	11800000	30200	34300	S #2	0.00255932	0.00290678	1.13576
S #3	15300000	20300	16600	S #3	0.0013268	0.00108497	0.817734
COPD #1	18100000	271000	102000	COPD #1	0.0149724	0.00563536	0.376384
COPD #3	14400000	162000	159000	COPD #3	0.01125	0.0110417	0.981481
COPD #4	11900000	99300	55000	COPD #4	0.00834454	0.00462185	0.553877
COPD #5	5490000	154000	66500	COPD #5	0.028051	0.0121129	0.431818
COPD #6	9720000	35400	18300	COPD #6	0.00364198	0.00188272	0.516949
COPD #7	12200000	44000	29000	COPD #7	0.00360656	0.00237705	0.659091
COPD #8	16800000	52900	45900	COPD #8	0.00314881	0.00273214	0.867675
Sample Name	PC 18:0/20:4	PC 18:0/20:4OOH	PC 18:0/20:4OH	Sample Name	PCOOH/PC (PC 18:0/20:4)	PCOH/PC (PC 18:0/20:4)	PCOH/PCOOH (PC 18:0/20:4)
N #1	53200000	419000	112000	N #1	0.00787594	0.00210526	0.267303
N #2	34300000	70400	75500	N #2	0.00205248	0.00220117	1.07244
N #3	59500000	170000	77600	N #3	0.00285714	0.0013042	0.456471
N #4	55900000	119000	73400	N #4	0.0021288	0.00131306	0.616807
S #1	49800000	728000	395000	S #1	0.0146185	0.00793173	0.542582
S #2	27600000	101000	100000	S #2	0.00365942	0.00362319	0.990099
S #3	42700000	69500	56500	S #3	0.00162763	0.00132319	0.81295
COPD #1	69300000	1160000	398000	COPD #1	0.0167388	0.00574315	0.343103
COPD #3	42700000	580000	566000	COPD #3	0.0135831	0.0132553	0.975862
COPD #4	36700000	371000	173000	COPD #4	0.010109	0.0047139	0.466307
COPD #5	19500000	678000	251000	COPD #5	0.0347692	0.0128718	0.370206
COPD #6	31400000	153000	54500	COPD #6	0.00487261	0.00173567	0.356209
COPD #7	34300000	131000	85100	COPD #7	0.00381924	0.00248105	0.649618
COPD #8	56200000	210000	190000	COPD #8	0.00373665	0.00338078	0.904762
Sample Name	PC 16:0/22:6	PC 16:0/22:6OOH	PC 16:0/22:6OH	Sample Name	PCOOH/PC (PC 16:0/22:6)	PCOH/PC (PC 16:0/22:6)	PCOH/PCOOH (PC 16:0/22:6)
N #1	15900000	57400	35700	N #1	0.00361006	0.00224528	0.621951
N #2	10300000	10900	26700	N #2	0.00105825	0.00259223	2.44954
N #3	12100000	15600	13700	N #3	0.00128926	0.00113223	0.878205
N #4	12100000	9330	16600	N #4	0.000771074	0.0013719	1.77921
S #1	9680000	59400	60600	S #1	0.00613636	0.00626033	1.0202
S #2	12900000	20300	37600	S #2	0.00157364	0.00291473	1.85222
S #3	17200000	5660	22300	S #3	0.00032907	0.00129651	3.93993
COPD #1	27700000	162000	128000	COPD #1	0.00584838	0.00462094	0.790123
COPD #3	15200000	73700	207000	COPD #3	0.00484868	0.0136184	2.80868
COPD #4	10900000	47700	59700	COPD #4	0.00437615	0.00547706	1.25157
COPD #5	11100000	180000	150000	COPD #5	0.0162162	0.0135135	0.833333
COPD #6	14300000	20400	20900	COPD #6	0.00142657	0.00146154	1.02451
COPD #7	10700000	16700	28400	COPD #7	0.00156075	0.00265421	1.7006
COPD #8	16600000	24100	48600	COPD #8	0.00145181	0.00292771	2.0166
Sample Name	PC 18:1/22:6	PC 18:1/22:6OOH	PC 18:1/22:6OH	Sample Name	PCOOH/PC (PC 18:1/22:6)	PCOH/PC (PC 18:1/22:6)	PCOH/PCOOH (PC 18:1/22:6)
N #1	2170000	935	4580	N #1	0.000430876	0.0021106	4.8984
N #2	1290000	295	1640	N #2	0.000228682	0.00127132	5.55932
N #3	1960000	443	2750	N #3	0.00022602	0.00140306	6.20767
N #4	1850000	443	768	N #4	0.000239459	0.000415135	1.73363
S #1	1430000	6010	13100	S #1	0.0042028	0.00916084	2.1797
S #2	1790000	394	4800	S #2	0.000220112	0.00268156	12.1827
S #3	1830000	148	316	S #3	8.08743e-05	0.000172678	2.13514
COPD #1	2600000	6300	11100	COPD #1	0.00242308	0.00426923	1.7619
COPD #3	2130000	1920	24000	COPD #3	0.000901408	0.0112676	12.5
COPD #4	1200000	1870	8410	COPD #4	0.00155833	0.00700833	4.49733
COPD #5	1170000	8220	23800	COPD #5	0.00702564	0.0203419	2.89538
COPD #6	1650000	788	6010	COPD #6	0.000477576	0.00364242	7.6269
COPD #7	1300000	246	1570	COPD #7	0.000189231	0.00120769	6.38211
COPD #8	2210000	1580	3520	COPD #8	0.000714932	0.00159276	2.22785
Sample Name	PC 18:0/22:6	PC 18:0/22:6OOH	PC 18:0/22:6OH	Sample Name	PCOOH/PC (PC 18:0/22:6)	PCOH/PC (PC 18:0/22:6)	PCOH/PCOOH (PC 18:0/22:6)
N #1	4910000	21300	15100	N #1	0.00433809	0.00307536	0.70892
N #2	4630000	5990	11300	N #2	0.00129374	0.0024406	1.88648
N #3	3920000	7310	5780	N #3	0.0018648	0.00147449	0.790698
N #4	3910000	1430	6040	N #4	0.000365729	0.00154476	4.22378
S #1	3550000	28500	21500	S #1	0.00802817	0.00605634	0.754386
S #2	3450000	7480	8060	S #2	0.00216812	0.00233623	1.07754
S #3	4590000	886	6940	S #3	0.000193028	0.00151198	7.83296
COPD #1	9540000	69400	53900	COPD #1	0.00727463	0.0056499	0.776657
COPD #3	7250000	46700	84100	COPD #3	0.00644138	0.0116	1.80086
COPD #4	3620000	15600	21800	COPD #4	0.00430939	0.0060221	1.39744
COPD #5	4940000	90400	57900	COPD #5	0.0182996	0.0117206	0.640487
COPD #6	4120000	8870	11300	COPD #6	0.00215291	0.00274272	1.27396
COPD #7	3510000	7290	7420	COPD #7	0.00207692	0.00211396	1.01783
COPD #8	6810000	13300	21200	COPD #8	0.00195301	0.00311307	1.59398

## Sheet: Mouse lung PC
Sample Name	PC 16:0/18:2	PC 16:0/18:2OOH	PC 16:0/18:2OH	Sample Name	PCOOH/PC (PC 16:0/18:2)	PCOH/PC (PC 16:0/18:2)	PCOH/PCOOH (PC 16:0/18:2)
RA-TG #2	131000000	1020000	247000	RA-TG #2	0.00778626	0.0018855	0.242157
RA-TG #3	168000000	2280000	383000	RA-TG #3	0.0135714	0.00227976	0.167982
RA-TG #4	122000000	1160000	210000	RA-TG #4	0.0095082	0.00172131	0.181034
RA-TG #5	104000000	1580000	255000	RA-TG #5	0.0151923	0.00245192	0.161392
RA-TG #6	94300000	324000	75200	RA-TG #6	0.00343584	0.000797455	0.232099
RA-WT #1	130000000	988000	186000	RA-WT #1	0.0076	0.00143077	0.188259
RA-WT #2	77300000	382000	83000	RA-WT #2	0.00494179	0.00107374	0.217277
RA-WT #3	115000000	850000	133000	RA-WT #3	0.0073913	0.00115652	0.156471
RA-WT #4	150000000	1630000	297000	RA-WT #4	0.0108667	0.00198	0.182209
RA-KO #1	103000000	336000	67300	RA-KO #1	0.00326214	0.000653398	0.200298
RA-KO #2	102000000	408000	87900	RA-KO #2	0.004	0.000861765	0.215441
RA-KO #4	67300000	289000	71100	RA-KO #4	0.00429421	0.00105646	0.246021
RA-KO #5	105000000	567000	131000	RA-KO #5	0.0054	0.00124762	0.231041
CS-TG #1	99500000	1800000	304000	CS-TG #1	0.0180905	0.00305528	0.168889
CS-TG #2	82900000	930000	134000	CS-TG #2	0.0112183	0.00161641	0.144086
CS-TG #3	103000000	885000	213000	CS-TG #3	0.00859223	0.00206796	0.240678
CS-TG #4	87000000	873000	152000	CS-TG #4	0.0100345	0.00174713	0.174112
CS-TG #5	91200000	831000	130000	CS-TG #5	0.00911184	0.00142544	0.156438
CS-TG #6	80500000	1010000	167000	CS-TG #6	0.0125466	0.00207453	0.165347
CS-WT #1	114000000	1060000	471000	CS-WT #1	0.00929825	0.00413158	0.44434
CS-WT #2	108000000	1400000	200000	CS-WT #2	0.012963	0.00185185	0.142857
CS-WT #3	132000000	1250000	235000	CS-WT #3	0.0094697	0.0017803	0.188
CS-WT #4	128000000	1300000	216000	CS-WT #4	0.0101563	0.0016875	0.166154
CS-KO #1	65700000	1850000	445000	CS-KO #1	0.0281583	0.00677321	0.240541
CS-KO #2	75700000	1720000	357000	CS-KO #2	0.0227213	0.00471598	0.207558
CS-KO #3	73700000	2030000	325000	CS-KO #3	0.0275441	0.00440977	0.160099
CS-KO #4	60600000	874000	166000	CS-KO #4	0.0144224	0.00273927	0.189931
CS-KO #5	58600000	465000	84000	CS-KO #5	0.00793515	0.00143345	0.180645
CS-KO #6	61800000	820000	133000	CS-KO #6	0.0132686	0.0021521	0.162195
Sample Name	PC 18:1/18:2	PC 18:1/18:2OOH	PC 18:1/18:2OH	Sample Name	PCOOH/PC (PC 18:1/18:2)	PCOH/PC (PC 18:1/18:2)	PCOH/PCOOH (PC 18:1/18:2)
RA-TG #2	11200000	78300	22700	RA-TG #2	0.00699107	0.00202679	0.289911
RA-TG #3	14800000	206000	50900	RA-TG #3	0.0139189	0.00343919	0.247087
RA-TG #4	11200000	97400	23200	RA-TG #4	0.00869643	0.00207143	0.238193
RA-TG #5	8850000	128000	20200	RA-TG #5	0.0144633	0.00228249	0.157812
RA-TG #6	6700000	19100	3790	RA-TG #6	0.00285075	0.000565672	0.198429
RA-WT #1	10600000	78400	14800	RA-WT #1	0.00739623	0.00139623	0.188776
RA-WT #2	7100000	33900	11100	RA-WT #2	0.00477465	0.00156338	0.327434
RA-WT #3	8830000	64900	14200	RA-WT #3	0.00734994	0.00160815	0.218798
RA-WT #4	11900000	135000	29900	RA-WT #4	0.0113445	0.00251261	0.221481
RA-KO #1	9210000	26800	7130	RA-KO #1	0.00290988	0.000774159	0.266045
RA-KO #2	8870000	34900	11200	RA-KO #2	0.00393461	0.00126268	0.320917
RA-KO #4	6400000	27700	7940	RA-KO #4	0.00432813	0.00124062	0.286643
RA-KO #5	9760000	57200	16900	RA-KO #5	0.00586066	0.00173156	0.295455
CS-TG #1	9460000	169000	33900	CS-TG #1	0.0178647	0.00358351	0.200592
CS-TG #2	7510000	81600	18500	CS-TG #2	0.0108655	0.00246338	0.226716
CS-TG #3	7660000	68700	23400	CS-TG #3	0.00896867	0.00305483	0.340611
CS-TG #4	6710000	60800	15900	CS-TG #4	0.0090611	0.0023696	0.261513
CS-TG #5	6970000	65100	12600	CS-TG #5	0.00934003	0.00180775	0.193548
CS-TG #6	6920000	84700	18500	CS-TG #6	0.0122399	0.00267341	0.218418
CS-WT #1	9010000	74900	45500	CS-WT #1	0.00831299	0.00504994	0.607477
CS-WT #2	9400000	116000	21800	CS-WT #2	0.0123404	0.00231915	0.187931
CS-WT #3	10100000	93800	25900	CS-WT #3	0.00928713	0.00256436	0.276119
CS-WT #4	9450000	99500	23400	CS-WT #4	0.0105291	0.00247619	0.235176
CS-KO #1	5430000	153000	32300	CS-KO #1	0.0281768	0.00594843	0.211111
CS-KO #2	6410000	149000	34400	CS-KO #2	0.0232449	0.00536661	0.230872
CS-KO #3	7160000	188000	36900	CS-KO #3	0.026257	0.00515363	0.196277
CS-KO #4	5530000	84200	17100	CS-KO #4	0.015226	0.00309222	0.203088
CS-KO #5	4720000	35300	4530	CS-KO #5	0.00747881	0.000959746	0.128329
CS-KO #6	5910000	80200	14300	CS-KO #6	0.0135702	0.00241963	0.178304
Sample Name	PC 18:0/18:2	PC 18:0/18:2OOH	PC 18:0/18:2OH	Sample Name	PCOOH/PC (PC 18:0/18:2)	PCOH/PC (PC 18:0/18:2)	PCOH/PCOOH (PC 18:0/18:2)
RA-TG #2	44200000	349000	78300	RA-TG #2	0.00789593	0.00177149	0.224355
RA-TG #3	75600000	863000	128000	RA-TG #3	0.0114153	0.00169312	0.14832
RA-TG #4	46900000	376000	67100	RA-TG #4	0.00801706	0.0014307	0.178457
RA-TG #5	39200000	526000	80400	RA-TG #5	0.0134184	0.00205102	0.152852
RA-TG #6	28200000	100000	22300	RA-TG #6	0.0035461	0.00079078	0.223
RA-WT #1	35500000	281000	44300	RA-WT #1	0.00791549	0.00124789	0.157651
RA-WT #2	25100000	135000	31300	RA-WT #2	0.00537849	0.00124701	0.231852
RA-WT #3	33600000	266000	40200	RA-WT #3	0.00791667	0.00119643	0.151128
RA-WT #4	49500000	515000	92300	RA-WT #4	0.010404	0.00186465	0.179223
RA-KO #1	30400000	85100	19600	RA-KO #1	0.00279934	0.000644737	0.230317
RA-KO #2	30800000	121000	29700	RA-KO #2	0.00392857	0.000964286	0.245455
RA-KO #4	23900000	106000	28000	RA-KO #4	0.00443515	0.00117155	0.264151
RA-KO #5	35800000	222000	44000	RA-KO #5	0.00620112	0.00122905	0.198198
CS-TG #1	32300000	606000	94300	CS-TG #1	0.0187616	0.0029195	0.155611
CS-TG #2	30800000	330000	53300	CS-TG #2	0.0107143	0.00173052	0.161515
CS-TG #3	29700000	212000	66300	CS-TG #3	0.00713805	0.00223232	0.312736
CS-TG #4	27500000	260000	53400	CS-TG #4	0.00945455	0.00194182	0.205385
CS-TG #5	29500000	277000	46100	CS-TG #5	0.00938983	0.00156271	0.166426
CS-TG #6	27100000	325000	55000	CS-TG #6	0.0119926	0.00202952	0.169231
CS-WT #1	37800000	301000	129000	CS-WT #1	0.00796296	0.0034127	0.428571
CS-WT #2	38600000	464000	58400	CS-WT #2	0.0120207	0.00151295	0.125862
CS-WT #3	43300000	333000	50800	CS-WT #3	0.00769053	0.00117321	0.152553
CS-WT #4	39600000	424000	63400	CS-WT #4	0.0107071	0.00160101	0.149528
CS-KO #1	22700000	607000	127000	CS-KO #1	0.0267401	0.00559471	0.209226
CS-KO #2	28100000	570000	106000	CS-KO #2	0.0202847	0.00377224	0.185965
CS-KO #3	26100000	800000	118000	CS-KO #3	0.0306513	0.00452107	0.1475
CS-KO #4	21500000	306000	49300	CS-KO #4	0.0142326	0.00229302	0.161111
CS-KO #5	18000000	140000	22500	CS-KO #5	0.00777778	0.00125	0.160714
CS-KO #6	19900000	273000	48800	CS-KO #6	0.0137186	0.00245226	0.178755
Sample Name	PC 16:0/20:4	PC 16:0/20:4OOH	PC 16:0/20:4OH	Sample Name	PCOOH/PC (PC 16:0/20:4)	PCOH/PC (PC 16:0/20:4)	PCOH/PCOOH (PC 16:0/20:4)
RA-TG #2	67800000	188000	131000	RA-TG #2	0.00277286	0.00193215	0.696809
RA-TG #3	106000000	343000	231000	RA-TG #3	0.00323585	0.00217925	0.673469
RA-TG #4	82600000	164000	127000	RA-TG #4	0.00198547	0.00153753	0.77439
RA-TG #5	75700000	416000	180000	RA-TG #5	0.00549538	0.00237781	0.432692
RA-TG #6	65900000	66800	51700	RA-TG #6	0.00101366	0.000784522	0.773952
RA-WT #1	66100000	157000	94100	RA-WT #1	0.00237519	0.0014236	0.599363
RA-WT #2	41000000	78600	54900	RA-WT #2	0.00191707	0.00133902	0.698473
RA-WT #3	66500000	173000	104000	RA-WT #3	0.0026015	0.00156391	0.601156
RA-WT #4	103000000	287000	215000	RA-WT #4	0.00278641	0.00208738	0.749129
RA-KO #1	64700000	66400	48800	RA-KO #1	0.00102628	0.00075425	0.73494
RA-KO #2	67300000	98500	86200	RA-KO #2	0.0014636	0.00128083	0.875127
RA-KO #4	47000000	114000	62600	RA-KO #4	0.00242553	0.00133191	0.549123
RA-KO #5	54300000	91500	77300	RA-KO #5	0.00168508	0.00142357	0.844809
CS-TG #1	59200000	342000	126000	CS-TG #1	0.00577703	0.00212838	0.368421
CS-TG #2	55400000	217000	88100	CS-TG #2	0.00391697	0.00159025	0.405991
CS-TG #3	55200000	214000	111000	CS-TG #3	0.00387681	0.00201087	0.518692
CS-TG #4	48300000	178000	91500	CS-TG #4	0.0036853	0.00189441	0.514045
CS-TG #5	51000000	131000	79800	CS-TG #5	0.00256863	0.00156471	0.60916
CS-TG #6	45200000	147000	76400	CS-TG #6	0.00325221	0.00169027	0.519728
CS-WT #1	51700000	215000	202000	CS-WT #1	0.00415861	0.00390716	0.939535
CS-WT #2	53900000	186000	88200	CS-WT #2	0.00345083	0.00163636	0.474194
CS-WT #3	69700000	218000	112000	CS-WT #3	0.00312769	0.00160689	0.513761
CS-WT #4	60500000	194000	90200	CS-WT #4	0.00320661	0.00149091	0.464948
CS-KO #1	31600000	437000	167000	CS-KO #1	0.0138291	0.00528481	0.382151
CS-KO #2	41700000	532000	121000	CS-KO #2	0.0127578	0.00290168	0.227444
CS-KO #3	41500000	395000	123000	CS-KO #3	0.00951807	0.00296386	0.311392
CS-KO #4	32400000	262000	94100	CS-KO #4	0.00808642	0.00290432	0.35916
CS-KO #5	26300000	136000	32900	CS-KO #5	0.0051711	0.00125095	0.241912
CS-KO #6	40100000	184000	77400	CS-KO #6	0.00458853	0.00193017	0.420652
Sample Name	PC 18:1/20:4	PC 18:1/20:4OOH	PC 18:1/20:4OH	Sample Name	PCOOH/PC (PC 18:1/20:4)	PCOH/PC (PC 18:1/20:4)	PCOH/PCOOH (PC 18:1/20:4)
RA-TG #2	6190000	19600	19700	RA-TG #2	0.0031664	0.00318255	1.0051
RA-TG #3	11300000	50000	38700	RA-TG #3	0.00442478	0.00342478	0.774
RA-TG #4	8890000	23000	17600	RA-TG #4	0.00258718	0.00197975	0.765217
RA-TG #5	7030000	39800	21200	RA-TG #5	0.00566145	0.00301565	0.532663
RA-TG #6	5680000	5720	4570	RA-TG #6	0.00100704	0.000804577	0.798951
RA-WT #1	5980000	20000	12200	RA-WT #1	0.00334448	0.00204013	0.61
RA-WT #2	4150000	7190	8160	RA-WT #2	0.00173253	0.00196627	1.13491
RA-WT #3	6150000	17100	17400	RA-WT #3	0.00278049	0.00282927	1.01754
RA-WT #4	9620000	28700	30900	RA-WT #4	0.00298337	0.00321206	1.07666
RA-KO #1	6280000	7780	7590	RA-KO #1	0.00123885	0.0012086	0.975578
RA-KO #2	6590000	11000	8030	RA-KO #2	0.0016692	0.00121851	0.73
RA-KO #4	4960000	11000	7340	RA-KO #4	0.00221774	0.00147984	0.667273
RA-KO #5	5120000	12000	8630	RA-KO #5	0.00234375	0.00168555	0.719167
CS-TG #1	6540000	39900	16300	CS-TG #1	0.00610092	0.00249235	0.408521
CS-TG #2	5210000	21400	11500	CS-TG #2	0.00410749	0.00220729	0.537383
CS-TG #3	4780000	19400	6130	CS-TG #3	0.00405858	0.00128243	0.315979
CS-TG #4	3850000	15700	8480	CS-TG #4	0.00407792	0.0022026	0.540127
CS-TG #5	4280000	12600	9480	CS-TG #5	0.00294393	0.00221495	0.752381
CS-TG #6	4190000	15300	9770	CS-TG #6	0.00365155	0.00233174	0.638562
CS-WT #1	4670000	21200	24500	CS-WT #1	0.00453961	0.00524625	1.15566
CS-WT #2	5590000	20100	6880	CS-WT #2	0.00359571	0.00123077	0.342289
CS-WT #3	6370000	17600	15400	CS-WT #3	0.00276295	0.00241758	0.875
CS-WT #4	5430000	15300	13400	CS-WT #4	0.00281768	0.00246777	0.875817
CS-KO #1	2910000	45500	21200	CS-KO #1	0.0156357	0.00728522	0.465934
CS-KO #2	4170000	52200	17400	CS-KO #2	0.012518	0.00417266	0.333333
CS-KO #3	4200000	40000	20700	CS-KO #3	0.00952381	0.00492857	0.5175
CS-KO #4	3130000	30000	7580	CS-KO #4	0.00958466	0.00242173	0.252667
CS-KO #5	2390000	13100	6170	CS-KO #5	0.00548117	0.00258159	0.470992
CS-KO #6	4280000	22100	11300	CS-KO #6	0.00516355	0.00264019	0.511312
Sample Name	PC 18:0/20:4	PC 18:0/20:4OOH	PC 18:0/20:4OH	Sample Name	PCOOH/PC (PC 18:0/20:4)	PCOH/PC (PC 18:0/20:4)	PCOH/PCOOH (PC 18:0/20:4)
RA-TG #2	28300000	97500	44700	RA-TG #2	0.00344523	0.00157951	0.458462
RA-TG #3	44700000	201000	99000	RA-TG #3	0.00449664	0.00221477	0.492537
RA-TG #4	32300000	97400	60300	RA-TG #4	0.00301548	0.00186687	0.619097
RA-TG #5	34200000	199000	80300	RA-TG #5	0.00581871	0.00234795	0.403518
RA-TG #6	21900000	37400	23500	RA-TG #6	0.00170776	0.00107306	0.628342
RA-WT #1	21600000	72200	32900	RA-WT #1	0.00334259	0.00152315	0.455679
RA-WT #2	16200000	36800	26200	RA-WT #2	0.0022716	0.00161728	0.711957
RA-WT #3	24900000	75400	37200	RA-WT #3	0.00302811	0.00149398	0.493369
RA-WT #4	33700000	158000	80900	RA-WT #4	0.00468843	0.00240059	0.512025
RA-KO #1	22400000	31600	22400	RA-KO #1	0.00141071	0.001	0.708861
RA-KO #2	25900000	41200	28200	RA-KO #2	0.00159073	0.0010888	0.684466
RA-KO #4	22700000	62900	30500	RA-KO #4	0.00277093	0.00134361	0.484897
RA-KO #5	22800000	54600	34900	RA-KO #5	0.00239474	0.0015307	0.639194
CS-TG #1	26700000	209000	54600	CS-TG #1	0.00782772	0.00204494	0.261244
CS-TG #2	25200000	118000	45800	CS-TG #2	0.00468254	0.00181746	0.388136
CS-TG #3	22500000	87200	38400	CS-TG #3	0.00387556	0.00170667	0.440367
CS-TG #4	19700000	75100	41300	CS-TG #4	0.00381218	0.00209645	0.549933
CS-TG #5	22200000	72100	35700	CS-TG #5	0.00324775	0.00160811	0.495146
CS-TG #6	20900000	81900	41400	CS-TG #6	0.00391866	0.00198086	0.505495
CS-WT #1	21000000	91700	79300	CS-WT #1	0.00436667	0.00377619	0.864776
CS-WT #2	24900000	103000	48100	CS-WT #2	0.00413655	0.00193173	0.46699
CS-WT #3	28100000	100000	42100	CS-WT #3	0.00355872	0.00149822	0.421
CS-WT #4	25700000	85900	40000	CS-WT #4	0.00334241	0.00155642	0.465658
CS-KO #1	14300000	213000	69600	CS-KO #1	0.0148951	0.00486713	0.326761
CS-KO #2	18800000	270000	67000	CS-KO #2	0.0143617	0.00356383	0.248148
CS-KO #3	19500000	225000	53500	CS-KO #3	0.0115385	0.00274359	0.237778
CS-KO #4	15200000	136000	43300	CS-KO #4	0.00894737	0.00284868	0.318382
CS-KO #5	11100000	59800	14900	CS-KO #5	0.00538739	0.00134234	0.249164
CS-KO #6	17600000	100000	36800	CS-KO #6	0.00568182	0.00209091	0.368
Sample Name	PC 16:0/22:6	PC 16:0/22:6OOH	PC 16:0/22:6OH	Sample Name	PCOOH/PC (PC 16:0/22:6)	PCOH/PC (PC 16:0/22:6)	PCOH/PCOOH (PC 16:0/22:6)
RA-TG #2	55900000	89700	111000	RA-TG #2	0.00160465	0.00198569	1.23746
RA-TG #3	85100000	140000	149000	RA-TG #3	0.00164512	0.00175088	1.06429
RA-TG #4	70000000	58400	90800	RA-TG #4	0.000834286	0.00129714	1.55479
RA-TG #5	59300000	154000	118000	RA-TG #5	0.00259696	0.00198988	0.766234
RA-TG #6	56300000	24900	39900	RA-TG #6	0.000442274	0.000708703	1.60241
RA-WT #1	62000000	85400	79000	RA-WT #1	0.00137742	0.00127419	0.925059
RA-WT #2	34000000	32700	47100	RA-WT #2	0.000961765	0.00138529	1.44037
RA-WT #3	63200000	63700	79800	RA-WT #3	0.00100791	0.00126266	1.25275
RA-WT #4	92100000	119000	189000	RA-WT #4	0.00129207	0.00205212	1.58824
RA-KO #1	51300000	29200	33000	RA-KO #1	0.000569201	0.000643275	1.13014
RA-KO #2	61300000	45100	60100	RA-KO #2	0.000735726	0.000980424	1.33259
RA-KO #4	26900000	33200	40700	RA-KO #4	0.0012342	0.00151301	1.2259
RA-KO #5	44100000	39300	55500	RA-KO #5	0.000891156	0.0012585	1.41221
CS-TG #1	49200000	116000	82400	CS-TG #1	0.00235772	0.0016748	0.710345
CS-TG #2	41500000	80200	67700	CS-TG #2	0.00193253	0.00163133	0.84414
CS-TG #3	51200000	109000	92900	CS-TG #3	0.00212891	0.00181445	0.852294
CS-TG #4	40400000	77500	69000	CS-TG #4	0.00191832	0.00170792	0.890323
CS-TG #5	42100000	58100	67000	CS-TG #5	0.00138005	0.00159145	1.15318
CS-TG #6	40100000	68200	68000	CS-TG #6	0.00170075	0.00169576	0.997067
CS-WT #1	47200000	105000	209000	CS-WT #1	0.00222458	0.00442797	1.99048
CS-WT #2	51300000	93600	86100	CS-WT #2	0.00182456	0.00167836	0.919872
CS-WT #3	76200000	105000	103000	CS-WT #3	0.00137795	0.00135171	0.980952
CS-WT #4	71800000	108000	105000	CS-WT #4	0.00150418	0.0014624	0.972222
CS-KO #1	22100000	182000	104000	CS-KO #1	0.00823529	0.00470588	0.571429
CS-KO #2	31800000	221000	118000	CS-KO #2	0.00694969	0.00371069	0.533937
CS-KO #3	25900000	136000	88700	CS-KO #3	0.00525097	0.00342471	0.652206
CS-KO #4	20600000	108000	64500	CS-KO #4	0.00524272	0.00313107	0.597222
CS-KO #5	22000000	69800	39800	CS-KO #5	0.00317273	0.00180909	0.570201
CS-KO #6	29100000	86200	63000	CS-KO #6	0.0029622	0.00216495	0.730858
Sample Name	PC 18:1/22:6	PC 18:1/22:6OOH	PC 18:1/22:6OH	Sample Name	PCOOH/PC (PC 18:1/22:6)	PCOH/PC (PC 18:1/22:6)	PCOH/PCOOH (PC 18:1/22:6)
RA-TG #2	3520000	6780	12600	RA-TG #2	0.00192614	0.00357955	1.85841
RA-TG #3	6700000	10100	24800	RA-TG #3	0.00150746	0.00370149	2.45545
RA-TG #4	5130000	4960	10300	RA-TG #4	0.000966862	0.0020078	2.07661
RA-TG #5	3450000	7210	9890	RA-TG #5	0.00208986	0.00286667	1.37171
RA-TG #6	3350000	295	3140	RA-TG #6	8.80597e-05	0.000937313	10.6441
RA-WT #1	3050000	3930	12700	RA-WT #1	0.00128852	0.00416393	3.23155
RA-WT #2	2200000	49.2	5810	RA-WT #2	2.23636e-05	0.00264091	118.089
RA-WT #3	3920000	2750	12100	RA-WT #3	0.000701531	0.00308673	4.4
RA-WT #4	5750000	6340	20200	RA-WT #4	0.00110261	0.00351304	3.18612
RA-KO #1	3220000	295	5430	RA-KO #1	9.16149e-05	0.00168634	18.4068
RA-KO #2	3430000	295	6430	RA-KO #2	8.60058e-05	0.00187464	21.7966
RA-KO #4	1780000	246	3530	RA-KO #4	0.000138202	0.00198315	14.3496
RA-KO #5	2940000	295	6260	RA-KO #5	0.00010034	0.00212925	21.2203
CS-TG #1	3290000	5920	8690	CS-TG #1	0.00179939	0.00264134	1.46791
CS-TG #2	3000000	5990	13900	CS-TG #2	0.00199667	0.00463333	2.32053
CS-TG #3	2660000	3560	5930	CS-TG #3	0.00133835	0.00222932	1.66573
CS-TG #4	2430000	4140	9440	CS-TG #4	0.0017037	0.00388477	2.28019
CS-TG #5	2380000	738	6410	CS-TG #5	0.000310084	0.00269328	8.68564
CS-TG #6	2360000	542	7120	CS-TG #6	0.000229661	0.00301695	13.1365
CS-WT #1	2860000	2060	17300	CS-WT #1	0.00072028	0.00604895	8.39806
CS-WT #2	3090000	394	10100	CS-WT #2	0.000127508	0.00326861	25.6345
CS-WT #3	3930000	394	8250	CS-WT #3	0.000100254	0.00209924	20.9391
CS-WT #4	3850000	4460	7840	CS-WT #4	0.00115844	0.00203636	1.75785
CS-KO #1	1240000	11000	7760	CS-KO #1	0.00887097	0.00625806	0.705455
CS-KO #2	1840000	13600	8820	CS-KO #2	0.0073913	0.00479348	0.648529
CS-KO #3	1670000	8120	9410	CS-KO #3	0.00486228	0.00563473	1.15887
CS-KO #4	1330000	6780	7480	CS-KO #4	0.00509774	0.00562406	1.10324
CS-KO #5	1180000	295	5130	CS-KO #5	0.00025	0.00434746	17.3898
CS-KO #6	1930000	4370	4810	CS-KO #6	0.00226425	0.00249223	1.10069
Sample Name	PC 18:0/22:6	PC 18:0/22:6OOH	PC 18:0/22:6OH	Sample Name	PCOOH/PC (PC 18:0/22:6)	PCOH/PC (PC 18:0/22:6)	PCOH/PCOOH (PC 18:0/22:6)
RA-TG #2	13300000	28100	26800	RA-TG #2	0.00211278	0.00201504	0.953737
RA-TG #3	21200000	56300	54000	RA-TG #3	0.00265566	0.00254717	0.959147
RA-TG #4	15600000	24500	31200	RA-TG #4	0.00157051	0.002	1.27347
RA-TG #5	14100000	46300	40000	RA-TG #5	0.00328369	0.00283688	0.863931
RA-TG #6	12300000	6560	13300	RA-TG #6	0.000533333	0.0010813	2.02744
RA-WT #1	10300000	16800	18900	RA-WT #1	0.00163107	0.00183495	1.125
RA-WT #2	6370000	9150	10500	RA-WT #2	0.00143642	0.00164835	1.14754
RA-WT #3	13100000	19700	19900	RA-WT #3	0.00150382	0.00151908	1.01015
RA-WT #4	17700000	35900	43600	RA-WT #4	0.00202825	0.00246328	1.21448
RA-KO #1	9650000	7370	7100	RA-KO #1	0.000763731	0.000735751	0.963365
RA-KO #2	10600000	9510	12000	RA-KO #2	0.00089717	0.00113208	1.26183
RA-KO #4	6260000	9850	11400	RA-KO #4	0.00157348	0.00182109	1.15736
RA-KO #5	8780000	11500	13700	RA-KO #5	0.00130979	0.00156036	1.1913
CS-TG #1	11300000	40000	23200	CS-TG #1	0.00353982	0.0020531	0.58
CS-TG #2	11100000	32400	25000	CS-TG #2	0.00291892	0.00225225	0.771605
CS-TG #3	11100000	29500	26400	CS-TG #3	0.00265766	0.00237838	0.894915
CS-TG #4	10300000	27500	21300	CS-TG #4	0.0026699	0.00206796	0.774545
CS-TG #5	9260000	20900	16600	CS-TG #5	0.00225702	0.00179266	0.794258
CS-TG #6	9840000	20800	15600	CS-TG #6	0.00211382	0.00158537	0.75
CS-WT #1	11100000	29700	49400	CS-WT #1	0.00267568	0.00445045	1.6633
CS-WT #2	11800000	29000	23200	CS-WT #2	0.00245763	0.0019661	0.8
CS-WT #3	15700000	31300	27100	CS-WT #3	0.00199363	0.00172611	0.865815
CS-WT #4	16300000	33700	31500	CS-WT #4	0.00206748	0.00193252	0.934718
CS-KO #1	5740000	45900	28400	CS-KO #1	0.00799652	0.00494774	0.618736
CS-KO #2	7320000	65000	26800	CS-KO #2	0.00887978	0.0036612	0.412308
CS-KO #3	7150000	42100	19600	CS-KO #3	0.00588811	0.00274126	0.465558
CS-KO #4	5840000	32700	18300	CS-KO #4	0.00559932	0.00313356	0.559633
CS-KO #5	5660000	21400	10500	CS-KO #5	0.00378092	0.00185512	0.490654
CS-KO #6	7290000	24300	15700	CS-KO #6	0.00333333	0.00215364	0.646091

## Sheet: Human lung PE
Sample Name	PE 16:0/18:2	PE 16:0/18:2OOH	PE 16:0/18:2OH	Sample Name	PEOOH/PE (PE 16:0/18:2)	PEOH/PE (PE 16:0/18:2)	PEOH/PEOOH (PE 16:0/18:2)
N #2	18900000	61300	220000	N #2	0.00324339	0.0116402	3.58891
N #3	23600000	158000	231000	N #3	0.00669492	0.00978814	1.46203
N #4	22600000	94200	287000	N #4	0.00416814	0.0126991	3.04671
S #1	10900000	74200	256000	S #1	0.00680734	0.0234862	3.45013
S #2	16500000	67700	232000	S #2	0.00410303	0.0140606	3.42688
S #3	19900000	57000	114000	S #3	0.00286432	0.00572864	2
COPD #1	36200000	330000	683000	COPD #1	0.00911602	0.0188674	2.0697
COPD #3	30300000	275000	1190000	COPD #3	0.00907591	0.0392739	4.32727
COPD #4	26200000	239000	480000	COPD #4	0.00912214	0.0183206	2.00837
COPD #5	63900000	890000	1150000	COPD #5	0.013928	0.0179969	1.29213
COPD #6	27900000	164000	207000	COPD #6	0.00587814	0.00741935	1.2622
COPD #7	25700000	88500	251000	COPD #7	0.00344358	0.00976654	2.83616
COPD #8	16100000	63500	328000	COPD #8	0.0039441	0.0203727	5.16535
Sample Name	PE 18:1/18:2	PE 18:1/18:2OOH	PE 18:1/18:2OH	Sample Name	PEOOH/PE (PE 18:1/18:2)	PEOH/PE (PE 18:1/18:2)	PEOH/PEOOH (PE 18:1/18:2)
N #2	18200000	60000	207000	N #2	0.0032967	0.0113736	3.45
N #3	21200000	139000	178000	N #3	0.0065566	0.00839623	1.28058
N #4	27000000	110000	311000	N #4	0.00407407	0.0115185	2.82727
S #1	10000000	79600	260000	S #1	0.00796	0.026	3.26633
S #2	16300000	71600	224000	S #2	0.00439264	0.0137423	3.12849
S #3	22000000	66900	148000	S #3	0.00304091	0.00672727	2.21226
COPD #1	33700000	350000	574000	COPD #1	0.0103858	0.0170326	1.64
COPD #3	31800000	317000	903000	COPD #3	0.00996855	0.0283962	2.84858
COPD #4	31100000	295000	439000	COPD #4	0.00948553	0.0141158	1.48814
COPD #5	51200000	808000	726000	COPD #5	0.0157813	0.0141797	0.898515
COPD #6	25900000	183000	171000	COPD #6	0.00706564	0.00660232	0.934426
COPD #7	28700000	97600	257000	COPD #7	0.0034007	0.0089547	2.6332
COPD #8	14900000	58100	281000	COPD #8	0.00389933	0.0188591	4.83649
Sample Name	PE 18:0/18:2	PE 18:0/18:2OOH	PE 18:0/18:2OH	Sample Name	PEOOH/PE (PE 18:0/18:2)	PEOH/PE (PE 18:0/18:2)	PEOH/PEOOH (PE 18:0/18:2)
N #2	50000000	155000	1300000	N #2	0.0031	0.026	8.3871
N #3	68900000	450000	1840000	N #3	0.0065312	0.0267054	4.08889
N #4	58000000	273000	1680000	N #4	0.0047069	0.0289655	6.15385
S #1	30500000	225000	1550000	S #1	0.00737705	0.0508197	6.88889
S #2	34000000	156000	1060000	S #2	0.00458824	0.0311765	6.79487
S #3	49100000	150000	758000	S #3	0.00305499	0.0154379	5.05333
COPD #1	78800000	726000	2580000	COPD #1	0.0092132	0.0327411	3.55372
COPD #3	102000000	992000	7020000	COPD #3	0.00972549	0.0688235	7.07661
COPD #4	69500000	493000	2000000	COPD #4	0.00709353	0.028777	4.0568
COPD #5	144000000	2750000	5140000	COPD #5	0.0190972	0.0356944	1.86909
COPD #6	69500000	465000	2390000	COPD #6	0.00669065	0.0343885	5.13978
COPD #7	47600000	173000	1320000	COPD #7	0.00363445	0.0277311	7.63006
COPD #8	40600000	160000	1790000	COPD #8	0.00394089	0.0440887	11.1875
Sample Name	PE 16:0/20:4	PE 16:0/20:4OOH	PE 16:0/20:4OH	Sample Name	PEOOH/PE (PE 16:0/20:4)	PEOH/PE (PE 16:0/20:4)	PEOH/PEOOH (PE 16:0/20:4)
N #2	8450000	10300	145000	N #2	0.00121893	0.0171598	14.0777
N #3	25400000	56500	303000	N #3	0.00222441	0.0119291	5.36283
N #4	14200000	18000	235000	N #4	0.00126761	0.0165493	13.0556
S #1	7910000	27700	238000	S #1	0.0035019	0.0300885	8.59206
S #2	10000000	13400	162000	S #2	0.00134	0.0162	12.0896
S #3	15900000	13300	116000	S #3	0.000836478	0.0072956	8.7218
COPD #1	24300000	113000	545000	COPD #1	0.00465021	0.022428	4.82301
COPD #3	29500000	106000	488000	COPD #3	0.00359322	0.0165424	4.60377
COPD #4	16100000	72400	285000	COPD #4	0.00449689	0.0177019	3.93646
COPD #5	18400000	163000	363000	COPD #5	0.0088587	0.0197283	2.22699
COPD #6	16500000	33500	99800	COPD #6	0.0020303	0.00604848	2.9791
COPD #7	15800000	19300	181000	COPD #7	0.00122152	0.0114557	9.37824
COPD #8	12100000	15700	273000	COPD #8	0.00129752	0.022562	17.3885
Sample Name	PE 18:1/20:4	PE 18:1/20:4OOH	PE 18:1/20:4OH	Sample Name	PEOOH/PE (PE 18:1/20:4)	PEOH/PE (PE 18:1/20:4)	PEOH/PEOOH (PE 18:1/20:4)
N #2	9930000	5460	232000	N #2	0.000549849	0.0233635	42.4908
N #3	14500000	59400	318000	N #3	0.00409655	0.021931	5.35354
N #4	17300000	30300	358000	N #4	0.00175145	0.0206936	11.8152
S #1	8780000	50200	380000	S #1	0.00571754	0.0432802	7.56972
S #2	9070000	19100	193000	S #2	0.00210584	0.0212789	10.1047
S #3	17200000	13000	169000	S #3	0.000755814	0.00982558	13
COPD #1	14600000	161000	803000	COPD #1	0.0110274	0.055	4.98758
COPD #3	20200000	177000	682000	COPD #3	0.00876238	0.0337624	3.85311
COPD #4	13700000	126000	366000	COPD #4	0.00919708	0.0267153	2.90476
COPD #5	13600000	298000	566000	COPD #5	0.0219118	0.0416176	1.89933
COPD #6	13800000	62300	220000	COPD #6	0.00451449	0.015942	3.5313
COPD #7	13200000	22000	272000	COPD #7	0.00166667	0.0206061	12.3636
COPD #8	8700000	14500	342000	COPD #8	0.00166667	0.0393103	23.5862
Sample Name	PE 18:0/20:4	PE 18:0/20:4OOH	PE 18:0/20:4OH	Sample Name	PEOOH/PE (PE 18:0/20:4)	PEOH/PE (PE 18:0/20:4)	PEOH/PEOOH (PE 18:0/20:4)
N #2	71400000	136000	27900	N #2	0.00190476	0.000390756	0.205147
N #3	149000000	936000	101000	N #3	0.00628188	0.000677852	0.107906
N #4	103000000	247000	48000	N #4	0.00239806	0.000466019	0.194332
S #1	82000000	411000	47400	S #1	0.0050122	0.000578049	0.115328
S #2	61200000	133000	26500	S #2	0.0021732	0.000433007	0.199248
S #3	104000000	190000	26500	S #3	0.00182692	0.000254808	0.139474
COPD #1	162000000	1200000	113000	COPD #1	0.00740741	0.000697531	0.0941667
COPD #3	105000000	1240000	34200	COPD #3	0.0118095	0.000325714	0.0275806
COPD #4	96800000	616000	30200	COPD #4	0.00636364	0.000311983	0.049026
COPD #5	86500000	1900000	41600	COPD #5	0.0219653	0.000480925	0.0218947
COPD #6	101000000	633000	63800	COPD #6	0.00626733	0.000631683	0.10079
COPD #7	78900000	198000	38300	COPD #7	0.00250951	0.000485425	0.193434
COPD #8	82200000	180000	35800	COPD #8	0.00218978	0.000435523	0.198889
Sample Name	PE 16:0/22:6	PE 16:0/22:6OOH	PE 16:0/22:6OH	Sample Name	PEOOH/PE (PE 16:0/22:6)	PEOH/PE (PE 16:0/22:6)	PEOH/PEOOH (PE 16:0/22:6)
N #2	2950000	542	56700	N #2	0.000183729	0.0192203	104.613
N #3	4870000	11900	87800	N #3	0.00244353	0.0180287	7.37815
N #4	3970000	2120	87900	N #4	0.000534005	0.0221411	41.4623
S #1	2890000	5320	115000	S #1	0.00184083	0.0397924	21.6165
S #2	3240000	1030	78900	S #2	0.000317901	0.0243519	76.6019
S #3	3950000	837	38500	S #3	0.000211899	0.00974684	45.9976
COPD #1	5860000	23500	193000	COPD #1	0.00401024	0.0329352	8.21277
COPD #3	8250000	15100	185000	COPD #3	0.0018303	0.0224242	12.2517
COPD #4	4020000	5050	90000	COPD #4	0.00125622	0.0223881	17.8218
COPD #5	8180000	42700	161000	COPD #5	0.00522005	0.0196822	3.77049
COPD #6	6190000	7610	42300	COPD #6	0.0012294	0.0068336	5.55848
COPD #7	4290000	2560	55500	COPD #7	0.000596737	0.0129371	21.6797
COPD #8	4810000	2260	148000	COPD #8	0.000469854	0.0307692	65.4867
Sample Name	PE 18:1/22:6	PE 18:1/22:6OOH	PE 18:1/22:6OH	Sample Name	PEOOH/PE (PE 18:1/22:6)	PEOH/PE (PE 18:1/22:6)	PEOH/PEOOH (PE 18:1/22:6)
N #2	1570000	345	71200	N #2	0.000219745	0.0453503	206.377
N #3	3100000	13900	80400	N #3	0.00448387	0.0259355	5.78417
N #4	2450000	6060	92500	N #4	0.00247347	0.0377551	15.264
S #1	1630000	8870	107000	S #1	0.00544172	0.0656442	12.0631
S #2	1970000	4610	75600	S #2	0.0023401	0.0383756	16.3991
S #3	2370000	4920	46200	S #3	0.00207595	0.0194937	9.39024
COPD #1	2570000	33300	187000	COPD #1	0.0129572	0.0727626	5.61562
COPD #3	5960000	43100	211000	COPD #3	0.00723154	0.0354027	4.89559
COPD #4	2230000	18600	91300	COPD #4	0.00834081	0.0409417	4.9086
COPD #5	4250000	86700	230000	COPD #5	0.0204	0.0541176	2.65283
COPD #6	3610000	18100	98900	COPD #6	0.00501385	0.0273961	5.46409
COPD #7	2470000	3180	65400	COPD #7	0.00128745	0.0264777	20.566
COPD #8	2450000	6300	137000	COPD #8	0.00257143	0.0559184	21.746
Sample Name	PE 18:0/22:6	PE 18:0/22:6OOH	PE 18:0/22:6OH	Sample Name	PEOOH/PE (PE 18:0/22:6)	PEOH/PE (PE 18:0/22:6)	PEOH/PEOOH (PE 18:0/22:6)
N #2	5010000	6130	186000	N #2	0.00122355	0.0371257	30.3426
N #3	11300000	49300	359000	N #3	0.00436283	0.0317699	7.28195
N #4	7480000	12800	274000	N #4	0.00171123	0.036631	21.4062
S #1	5750000	22200	377000	S #1	0.00386087	0.0655652	16.982
S #2	5680000	10600	206000	S #2	0.0018662	0.0362676	19.434
S #3	5560000	6350	111000	S #3	0.00114209	0.019964	17.4803
COPD #1	10200000	59200	500000	COPD #1	0.00580392	0.0490196	8.44595
COPD #3	10700000	89900	680000	COPD #3	0.00840187	0.0635514	7.56396
COPD #4	5340000	28800	254000	COPD #4	0.00539326	0.0475655	8.81944
COPD #5	11100000	199000	628000	COPD #5	0.0179279	0.0565766	3.15578
COPD #6	12400000	38800	309000	COPD #6	0.00312903	0.0249194	7.96392
COPD #7	4930000	7200	127000	COPD #7	0.00146045	0.0257606	17.6389
COPD #8	9020000	17100	514000	COPD #8	0.00189579	0.0569845	30.0585

## Sheet: Mouse lung PE
Sample Name	PE 16:0/18:2	PE 16:0/18:2OOH	PE 16:0/18:2OH	Sample Name	PEOOH/PE (PE 16:0/18:2)	PEOH/PE (PE 16:0/18:2)	PEOH/PEOOH (PE 16:0/18:2)
RA-TG #2	59700000	522000	250000	RA-TG #2	0.00874372	0.0041876	0.478927
RA-TG #3	69000000	685000	200000	RA-TG #3	0.00992754	0.00289855	0.291971
RA-TG #4	68500000	502000	171000	RA-TG #4	0.00732847	0.00249635	0.340637
RA-TG #5	44200000	483000	281000	RA-TG #5	0.0109276	0.00635747	0.581781
RA-TG #6	44900000	164000	56200	RA-TG #6	0.00365256	0.00125167	0.342683
RA-WT #1	51400000	268000	123000	RA-WT #1	0.00521401	0.002393	0.458955
RA-WT #2	39300000	153000	89200	RA-WT #2	0.00389313	0.00226972	0.583007
RA-WT #3	53100000	330000	142000	RA-WT #3	0.00621469	0.0026742	0.430303
RA-WT #4	82100000	705000	293000	RA-WT #4	0.00858709	0.00356882	0.415603
RA-KO #1	57100000	139000	60000	RA-KO #1	0.00243433	0.00105079	0.431655
RA-KO #2	50000000	153000	68200	RA-KO #2	0.00306	0.001364	0.445752
RA-KO #4	31300000	176000	91400	RA-KO #4	0.005623	0.00292013	0.519318
RA-KO #5	50700000	288000	114000	RA-KO #5	0.00568047	0.00224852	0.395833
CS-TG #1	38500000	333000	170000	CS-TG #1	0.00864935	0.00441558	0.510511
CS-TG #2	39000000	472000	223000	CS-TG #2	0.0121026	0.00571795	0.472458
CS-TG #3	41400000	222000	135000	CS-TG #3	0.00536232	0.00326087	0.608108
CS-TG #4	35800000	240000	152000	CS-TG #4	0.00670391	0.00424581	0.633333
CS-TG #5	39100000	283000	129000	CS-TG #5	0.00723785	0.00329923	0.45583
CS-TG #6	37100000	326000	124000	CS-TG #6	0.00878706	0.00334232	0.380368
CS-WT #1	53200000	320000	287000	CS-WT #1	0.00601504	0.00539474	0.896875
CS-WT #2	57000000	495000	180000	CS-WT #2	0.00868421	0.00315789	0.363636
CS-WT #3	69800000	617000	217000	CS-WT #3	0.00883954	0.00310888	0.351702
CS-WT #4	57900000	345000	148000	CS-WT #4	0.00595855	0.00255613	0.428986
CS-KO #1	30400000	422000	292000	CS-KO #1	0.0138816	0.00960526	0.691943
CS-KO #2	41100000	534000	309000	CS-KO #2	0.0129927	0.00751825	0.578652
CS-KO #3	41200000	706000	408000	CS-KO #3	0.0171359	0.00990291	0.577904
CS-KO #4	29400000	392000	216000	CS-KO #4	0.0133333	0.00734694	0.55102
CS-KO #5	34000000	193000	115000	CS-KO #5	0.00567647	0.00338235	0.595855
CS-KO #6	30500000	357000	183000	CS-KO #6	0.0117049	0.006	0.512605
Sample Name	PE 18:1/18:2	PE 18:1/18:2OOH	PE18:1/18:2OH	Sample Name	PEOOH/PE (PE 18:1/18:2)	PEOH/PE (PE 18:1/18:2)	PEOH/PEOOH (PE 18:1/18:2)
RA-TG #2	19900000	182000	93400	RA-TG #2	0.00914573	0.00469347	0.513187
RA-TG #3	29400000	316000	92200	RA-TG #3	0.0107483	0.00313605	0.291772
RA-TG #4	26400000	224000	76200	RA-TG #4	0.00848485	0.00288636	0.340179
RA-TG #5	13700000	183000	116000	RA-TG #5	0.0133577	0.00846715	0.63388
RA-TG #6	17000000	47700	25000	RA-TG #6	0.00280588	0.00147059	0.524109
RA-WT #1	16800000	84700	28400	RA-WT #1	0.00504167	0.00169048	0.335301
RA-WT #2	12900000	56700	33000	RA-WT #2	0.00439535	0.00255814	0.582011
RA-WT #3	17700000	112000	35300	RA-WT #3	0.00632768	0.00199435	0.315179
RA-WT #4	25700000	245000	124000	RA-WT #4	0.00953307	0.0048249	0.506122
RA-KO #1	19100000	55400	25500	RA-KO #1	0.00290052	0.00133508	0.460289
RA-KO #2	15700000	61100	28400	RA-KO #2	0.00389172	0.00180892	0.464812
RA-KO #4	11700000	71700	39000	RA-KO #4	0.00612821	0.00333333	0.543933
RA-KO #5	17700000	118000	49700	RA-KO #5	0.00666667	0.00280791	0.421186
CS-TG #1	16000000	135000	71000	CS-TG #1	0.0084375	0.0044375	0.525926
CS-TG #2	14500000	176000	92900	CS-TG #2	0.0121379	0.0064069	0.527841
CS-TG #3	16900000	94100	54100	CS-TG #3	0.00556805	0.00320118	0.57492
CS-TG #4	13200000	108000	55000	CS-TG #4	0.00818182	0.00416667	0.509259
CS-TG #5	14300000	100000	39500	CS-TG #5	0.00699301	0.00276224	0.395
CS-TG #6	12600000	110000	51100	CS-TG #6	0.00873016	0.00405556	0.464545
CS-WT #1	18000000	101000	107000	CS-WT #1	0.00561111	0.00594444	1.05941
CS-WT #2	19300000	170000	59900	CS-WT #2	0.00880829	0.00310363	0.352353
CS-WT #3	21500000	200000	86200	CS-WT #3	0.00930233	0.0040093	0.431
CS-WT #4	19300000	124000	55900	CS-WT #4	0.00642487	0.00289637	0.450806
CS-KO #1	9550000	160000	117000	CS-KO #1	0.0167539	0.0122513	0.73125
CS-KO #2	13700000	180000	132000	CS-KO #2	0.0131387	0.00963504	0.733333
CS-KO #3	15300000	298000	161000	CS-KO #3	0.0194771	0.0105229	0.540268
CS-KO #4	9630000	138000	83500	CS-KO #4	0.0143302	0.00867082	0.605072
CS-KO #5	10800000	57500	33900	CS-KO #5	0.00532407	0.00313889	0.589565
CS-KO #6	11600000	153000	70600	CS-KO #6	0.0131897	0.00608621	0.461438
Sample Name	PE 18:0/18:2	PE 18:0/18:2OOH	PE 18:0/18:2OH	Sample Name	PEOOH/PE (PE 18:0/18:2)	PEOH/PE (PE 18:0/18:2)	PEOH/PEOOH (PE 18:0/18:2)
RA-TG #2	58400000	461000	760000	RA-TG #2	0.00789384	0.0130137	1.64859
RA-TG #3	85400000	769000	824000	RA-TG #3	0.00900468	0.00964871	1.07152
RA-TG #4	78300000	597000	652000	RA-TG #4	0.00762452	0.00832695	1.09213
RA-TG #5	60200000	655000	835000	RA-TG #5	0.0108804	0.0138704	1.27481
RA-TG #6	51700000	171000	230000	RA-TG #6	0.00330754	0.00444874	1.34503
RA-WT #1	49400000	268000	321000	RA-WT #1	0.0054251	0.00649798	1.19776
RA-WT #2	32100000	171000	213000	RA-WT #2	0.0053271	0.00663551	1.24561
RA-WT #3	59000000	324000	429000	RA-WT #3	0.00549153	0.00727119	1.32407
RA-WT #4	87000000	639000	924000	RA-WT #4	0.00734483	0.0106207	1.44601
RA-KO #1	52100000	149000	222000	RA-KO #1	0.00285988	0.00426104	1.48993
RA-KO #2	37600000	164000	232000	RA-KO #2	0.0043617	0.00617021	1.41463
RA-KO #4	33800000	216000	242000	RA-KO #4	0.00639053	0.00715976	1.12037
RA-KO #5	60100000	376000	404000	RA-KO #5	0.00625624	0.00672213	1.07447
CS-TG #1	38700000	351000	490000	CS-TG #1	0.00906977	0.0126615	1.39601
CS-TG #2	43700000	509000	710000	CS-TG #2	0.0116476	0.0162471	1.39489
CS-TG #3	38500000	206000	387000	CS-TG #3	0.00535065	0.0100519	1.87864
CS-TG #4	29500000	276000	340000	CS-TG #4	0.00935593	0.0115254	1.23188
CS-TG #5	34000000	246000	341000	CS-TG #5	0.00723529	0.0100294	1.38618
CS-TG #6	39400000	327000	322000	CS-TG #6	0.00829949	0.00817259	0.984709
CS-WT #1	50700000	299000	677000	CS-WT #1	0.00589744	0.0133531	2.26421
CS-WT #2	49500000	462000	468000	CS-WT #2	0.00933333	0.00945455	1.01299
CS-WT #3	58000000	548000	586000	CS-WT #3	0.00944828	0.0101034	1.06934
CS-WT #4	49300000	369000	398000	CS-WT #4	0.00748479	0.00807302	1.07859
CS-KO #1	24700000	410000	575000	CS-KO #1	0.0165992	0.0232794	1.40244
CS-KO #2	33800000	507000	699000	CS-KO #2	0.015	0.0206805	1.3787
CS-KO #3	39800000	751000	801000	CS-KO #3	0.0188693	0.0201256	1.06658
CS-KO #4	26600000	384000	475000	CS-KO #4	0.0144361	0.0178571	1.23698
CS-KO #5	25500000	165000	202000	CS-KO #5	0.00647059	0.00792157	1.22424
CS-KO #6	28800000	375000	397000	CS-KO #6	0.0130208	0.0137847	1.05867
Sample Name	PE 16:0/20:4	PE 16:0/20:4OOH	PE 16:0/20:4OH	Sample Name	PEOOH/PE (PE 16:0/20:4)	PEOH/PE (PE 16:0/20:4)	PEOH/PEOOH (PE 16:0/20:4)
RA-TG #2	44300000	125000	225000	RA-TG #2	0.00282167	0.00507901	1.8
RA-TG #3	56400000	185000	234000	RA-TG #3	0.00328014	0.00414894	1.26486
RA-TG #4	64800000	137000	227000	RA-TG #4	0.0021142	0.00350309	1.65693
RA-TG #5	50600000	187000	371000	RA-TG #5	0.00369565	0.00733202	1.98396
RA-TG #6	49300000	44300	102000	RA-TG #6	0.00089858	0.00206897	2.30248
RA-WT #1	43300000	76300	126000	RA-WT #1	0.00176212	0.00290993	1.65138
RA-WT #2	31300000	43100	77700	RA-WT #2	0.001377	0.00248243	1.80278
RA-WT #3	52700000	84300	176000	RA-WT #3	0.00159962	0.00333966	2.08778
RA-WT #4	71000000	198000	332000	RA-WT #4	0.00278873	0.00467606	1.67677
RA-KO #1	49600000	45500	105000	RA-KO #1	0.000917339	0.00211694	2.30769
RA-KO #2	55800000	57800	124000	RA-KO #2	0.00103584	0.00222222	2.14533
RA-KO #4	33700000	60600	109000	RA-KO #4	0.00179822	0.00323442	1.79868
RA-KO #5	39900000	68500	123000	RA-KO #5	0.00171679	0.00308271	1.79562
CS-TG #1	37800000	131000	126000	CS-TG #1	0.00346561	0.00333333	0.961832
CS-TG #2	37100000	158000	164000	CS-TG #2	0.00425876	0.00442049	1.03797
CS-TG #3	39700000	83500	135000	CS-TG #3	0.00210327	0.0034005	1.61677
CS-TG #4	34600000	63200	126000	CS-TG #4	0.00182659	0.00364162	1.99367
CS-TG #5	40000000	93000	115000	CS-TG #5	0.002325	0.002875	1.23656
CS-TG #6	34100000	98100	86400	CS-TG #6	0.00287683	0.00253372	0.880734
CS-WT #1	37300000	89200	228000	CS-WT #1	0.00239142	0.0061126	2.55605
CS-WT #2	48600000	117000	142000	CS-WT #2	0.00240741	0.00292181	1.21368
CS-WT #3	56500000	198000	206000	CS-WT #3	0.00350442	0.00364602	1.0404
CS-WT #4	48600000	93800	118000	CS-WT #4	0.00193004	0.00242798	1.258
CS-KO #1	23500000	147000	207000	CS-KO #1	0.00625532	0.00880851	1.40816
CS-KO #2	38500000	223000	259000	CS-KO #2	0.00579221	0.00672727	1.16143
CS-KO #3	38400000	199000	220000	CS-KO #3	0.00518229	0.00572917	1.10553
CS-KO #4	24300000	149000	156000	CS-KO #4	0.00613169	0.00641975	1.04698
CS-KO #5	22100000	62300	74000	CS-KO #5	0.002819	0.00334842	1.1878
CS-KO #6	25900000	103000	162000	CS-KO #6	0.00397683	0.00625483	1.57282
Sample Name	PE 18:1/20:4	PE 18:1/20:4OOH	PE 18:1/20:4OH	Sample Name	PEOOH/PE (PE 18:1/20:4)	PEOH/PE (PE 18:1/20:4)	PEOH/PEOOH (PE 18:1/20:4)
RA-TG #2	19200000	151000	176000	RA-TG #2	0.00786458	0.00916667	1.16556
RA-TG #3	27500000	231000	190000	RA-TG #3	0.0084	0.00690909	0.822511
RA-TG #4	26000000	182000	162000	RA-TG #4	0.007	0.00623077	0.89011
RA-TG #5	17600000	194000	247000	RA-TG #5	0.0110227	0.0140341	1.2732
RA-TG #6	18600000	46000	57700	RA-TG #6	0.00247312	0.00310215	1.25435
RA-WT #1	14300000	59700	62000	RA-WT #1	0.00417483	0.00433566	1.03853
RA-WT #2	12200000	41200	46400	RA-WT #2	0.00337705	0.00380328	1.12621
RA-WT #3	20500000	92100	102000	RA-WT #3	0.00449268	0.00497561	1.10749
RA-WT #4	30300000	213000	190000	RA-WT #4	0.0070297	0.00627063	0.892019
RA-KO #1	19500000	51700	59600	RA-KO #1	0.00265128	0.00305641	1.1528
RA-KO #2	17900000	55100	62000	RA-KO #2	0.00307821	0.00346369	1.12523
RA-KO #4	12900000	69200	71400	RA-KO #4	0.00536434	0.00553488	1.03179
RA-KO #5	15800000	96500	78600	RA-KO #5	0.00610759	0.00497468	0.814508
CS-TG #1	17100000	158000	114000	CS-TG #1	0.00923977	0.00666667	0.721519
CS-TG #2	14700000	156000	139000	CS-TG #2	0.0106122	0.00945578	0.891026
CS-TG #3	17100000	90800	97900	CS-TG #3	0.00530994	0.00572515	1.07819
CS-TG #4	12400000	76400	90000	CS-TG #4	0.00616129	0.00725806	1.17801
CS-TG #5	14900000	82100	69400	CS-TG #5	0.00551007	0.00465772	0.845311
CS-TG #6	13100000	85100	70800	CS-TG #6	0.00649618	0.00540458	0.831962
CS-WT #1	14500000	88700	153000	CS-WT #1	0.00611724	0.0105517	1.72492
CS-WT #2	20200000	132000	95900	CS-WT #2	0.00653465	0.00474752	0.726515
CS-WT #3	20100000	175000	133000	CS-WT #3	0.00870647	0.00661692	0.76
CS-WT #4	15800000	100000	75200	CS-WT #4	0.00632911	0.00475949	0.752
CS-KO #1	8290000	142000	159000	CS-KO #1	0.0171291	0.0191797	1.11972
CS-KO #2	12300000	202000	226000	CS-KO #2	0.0164228	0.018374	1.11881
CS-KO #3	15000000	224000	161000	CS-KO #3	0.0149333	0.0107333	0.71875
CS-KO #4	8170000	147000	127000	CS-KO #4	0.0179927	0.0155447	0.863946
CS-KO #5	9110000	54200	47000	CS-KO #5	0.00594951	0.00515917	0.867159
CS-KO #6	11100000	110000	117000	CS-KO #6	0.00990991	0.0105405	1.06364
Sample Name	PE 18:0/20:4	PE 18:0/20:4OOH	PE 18:0/20:4OH	Sample Name	PEOOH/PE (PE 18:0/20:4)	PEOH/PE (PE 18:0/20:4)	PEOH/PEOOH (PE 18:0/20:4)
RA-TG #2	108000000	942000	88300	RA-TG #2	0.00872222	0.000817593	0.0937367
RA-TG #3	167000000	2380000	164000	RA-TG #3	0.0142515	0.000982036	0.0689076
RA-TG #4	170000000	1550000	131000	RA-TG #4	0.00911765	0.000770588	0.0845161
RA-TG #5	119000000	1550000	118000	RA-TG #5	0.0130252	0.000991597	0.076129
RA-TG #6	105000000	411000	40500	RA-TG #6	0.00391429	0.000385714	0.0985401
RA-WT #1	94500000	503000	45100	RA-WT #1	0.00532275	0.000477249	0.089662
RA-WT #2	75800000	239000	26900	RA-WT #2	0.00315303	0.000354881	0.112552
RA-WT #3	116000000	678000	74200	RA-WT #3	0.00584483	0.000639655	0.10944
RA-WT #4	160000000	1920000	143000	RA-WT #4	0.012	0.00089375	0.0744792
RA-KO #1	104000000	364000	35600	RA-KO #1	0.0035	0.000342308	0.0978022
RA-KO #2	111000000	382000	34500	RA-KO #2	0.00344144	0.000310811	0.0903141
RA-KO #4	79300000	400000	36500	RA-KO #4	0.00504414	0.000460277	0.09125
RA-KO #5	109000000	584000	58800	RA-KO #5	0.0053578	0.00053945	0.100685
CS-TG #1	91700000	1010000	72000	CS-TG #1	0.0110142	0.000785169	0.0712871
CS-TG #2	90700000	984000	79300	CS-TG #2	0.010849	0.000874311	0.0805894
CS-TG #3	86600000	498000	50300	CS-TG #3	0.00575058	0.000580831	0.101004
CS-TG #4	78400000	333000	28800	CS-TG #4	0.00424745	0.000367347	0.0864865
CS-TG #5	77100000	449000	35900	CS-TG #5	0.00582361	0.000465629	0.0799555
CS-TG #6	76200000	494000	44000	CS-TG #6	0.00648294	0.000577428	0.0890688
CS-WT #1	87400000	551000	66700	CS-WT #1	0.00630435	0.000763158	0.121053
CS-WT #2	105000000	911000	68700	CS-WT #2	0.00867619	0.000654286	0.0754116
CS-WT #3	124000000	1260000	104000	CS-WT #3	0.0101613	0.00083871	0.0825397
CS-WT #4	93100000	640000	52900	CS-WT #4	0.00687433	0.000568206	0.0826563
CS-KO #1	44700000	737000	44700	CS-KO #1	0.0164877	0.001	0.0606513
CS-KO #2	81200000	1010000	71400	CS-KO #2	0.0124384	0.00087931	0.0706931
CS-KO #3	84200000	1020000	47100	CS-KO #3	0.012114	0.000559382	0.0461765
CS-KO #4	53800000	634000	42400	CS-KO #4	0.0117844	0.000788104	0.066877
CS-KO #5	48600000	256000	17000	CS-KO #5	0.00526749	0.000349794	0.0664062
CS-KO #6	59700000	555000	32600	CS-KO #6	0.00929648	0.000546064	0.0587387
Sample Name	PE 16:0/22:6	PE 16:0/22:6OOH	PE 16:0/22:6OH	Sample Name	PEOOH/PE (PE 16:0/22:6)	PEOH/PE (PE 16:0/22:6)	PEOH/PEOOH (PE 16:0/22:6)
RA-TG #2	32000000	85900	212000	RA-TG #2	0.00268438	0.006625	2.46799
RA-TG #3	39500000	113000	158000	RA-TG #3	0.00286076	0.004	1.39823
RA-TG #4	52600000	66100	143000	RA-TG #4	0.00125665	0.00271863	2.16339
RA-TG #5	31000000	102000	243000	RA-TG #5	0.00329032	0.00783871	2.38235
RA-TG #6	35000000	31900	64700	RA-TG #6	0.000911429	0.00184857	2.02821
RA-WT #1	33100000	51500	97500	RA-WT #1	0.00155589	0.00294562	1.8932
RA-WT #2	24400000	29300	66700	RA-WT #2	0.00120082	0.00273361	2.27645
RA-WT #3	41600000	60900	118000	RA-WT #3	0.00146394	0.00283654	1.9376
RA-WT #4	57300000	118000	195000	RA-WT #4	0.00205934	0.00340314	1.65254
RA-KO #1	45600000	29100	73700	RA-KO #1	0.000638158	0.00161623	2.53265
RA-KO #2	38100000	34700	86000	RA-KO #2	0.000910761	0.00225722	2.47839
RA-KO #4	20000000	39900	85300	RA-KO #4	0.001995	0.004265	2.13784
RA-KO #5	32300000	49100	96700	RA-KO #5	0.00152012	0.00299381	1.96945
CS-TG #1	27500000	87200	125000	CS-TG #1	0.00317091	0.00454545	1.43349
CS-TG #2	24800000	98500	151000	CS-TG #2	0.00397177	0.00608871	1.53299
CS-TG #3	28700000	60000	133000	CS-TG #3	0.00209059	0.00463415	2.21667
CS-TG #4	21800000	40300	97600	CS-TG #4	0.00184862	0.00447706	2.42184
CS-TG #5	25700000	46700	94300	CS-TG #5	0.00181712	0.00366926	2.01927
CS-TG #6	24400000	59900	98100	CS-TG #6	0.00245492	0.00402049	1.63773
CS-WT #1	31000000	65800	250000	CS-WT #1	0.00212258	0.00806452	3.79939
CS-WT #2	36600000	61400	121000	CS-WT #2	0.0016776	0.00330601	1.97068
CS-WT #3	41600000	150000	185000	CS-WT #3	0.00360577	0.00444712	1.23333
CS-WT #4	42200000	74300	121000	CS-WT #4	0.00176066	0.0028673	1.62853
CS-KO #1	14100000	89700	142000	CS-KO #1	0.0063617	0.0100709	1.58305
CS-KO #2	21500000	154000	243000	CS-KO #2	0.00716279	0.0113023	1.57792
CS-KO #3	20100000	112000	164000	CS-KO #3	0.00557214	0.0081592	1.46429
CS-KO #4	13500000	96300	136000	CS-KO #4	0.00713333	0.0100741	1.41225
CS-KO #5	15500000	58200	82100	CS-KO #5	0.00375484	0.00529677	1.41065
CS-KO #6	14700000	69100	142000	CS-KO #6	0.00470068	0.00965986	2.05499
Sample Name	PE 18:1/22:6	PE 18:1/22:6OOH	PE 18:1/22:6OH	Sample Name	PEOOH/PE (PE 18:1/22:6)	PEOH/PE (PE 18:1/22:6)	PEOH/PEOOH (PE 18:1/22:6)
RA-TG #2	10800000	112000	174000	RA-TG #2	0.0103704	0.0161111	1.55357
RA-TG #3	16100000	151000	173000	RA-TG #3	0.00937888	0.0107453	1.1457
RA-TG #4	21100000	105000	120000	RA-TG #4	0.0049763	0.0056872	1.14286
RA-TG #5	10600000	115000	211000	RA-TG #5	0.0108491	0.0199057	1.83478
RA-TG #6	13500000	36600	54400	RA-TG #6	0.00271111	0.00402963	1.48634
RA-WT #1	10100000	51600	64600	RA-WT #1	0.00510891	0.00639604	1.25194
RA-WT #2	8060000	28400	47900	RA-WT #2	0.00352357	0.00594293	1.68662
RA-WT #3	14300000	71400	94000	RA-WT #3	0.00499301	0.00657343	1.31653
RA-WT #4	18200000	145000	169000	RA-WT #4	0.00796703	0.00928571	1.16552
RA-KO #1	16000000	32200	58100	RA-KO #1	0.0020125	0.00363125	1.80435
RA-KO #2	12200000	42100	54300	RA-KO #2	0.00345082	0.00445082	1.28979
RA-KO #4	7320000	35400	67200	RA-KO #4	0.00483607	0.00918033	1.89831
RA-KO #5	14100000	62000	91900	RA-KO #5	0.00439716	0.00651773	1.48226
CS-TG #1	10600000	111000	107000	CS-TG #1	0.0104717	0.0100943	0.963964
CS-TG #2	10400000	121000	138000	CS-TG #2	0.0116346	0.0132692	1.1405
CS-TG #3	10000000	58600	98700	CS-TG #3	0.00586	0.00987	1.6843
CS-TG #4	7930000	48400	83300	CS-TG #4	0.0061034	0.0105044	1.72107
CS-TG #5	8330000	51700	70500	CS-TG #5	0.00620648	0.00846339	1.36364
CS-TG #6	8530000	59300	73300	CS-TG #6	0.00695193	0.0085932	1.23609
CS-WT #1	10300000	86000	185000	CS-WT #1	0.00834951	0.0179612	2.15116
CS-WT #2	12800000	93900	99700	CS-WT #2	0.00733594	0.00778906	1.06177
CS-WT #3	14800000	125000	134000	CS-WT #3	0.00844595	0.00905405	1.072
CS-WT #4	12700000	83600	96000	CS-WT #4	0.00658268	0.00755906	1.14833
CS-KO #1	3740000	77300	122000	CS-KO #1	0.0206684	0.0326203	1.57827
CS-KO #2	6490000	149000	209000	CS-KO #2	0.0229584	0.0322034	1.40268
CS-KO #3	7280000	127000	126000	CS-KO #3	0.0174451	0.0173077	0.992126
CS-KO #4	4380000	86900	116000	CS-KO #4	0.0198402	0.026484	1.33487
CS-KO #5	5490000	47500	63800	CS-KO #5	0.00865209	0.0116211	1.34316
CS-KO #6	6200000	76200	114000	CS-KO #6	0.0122903	0.0183871	1.49606
Sample Name	PE 18:0/22:6	PE 18:0/22:6OOH	PE 18:0/22:6OH	Sample Name	PEOOH/PE (PE 18:0/22:6)	PEOH/PE (PE 18:0/22:6)	PEOH/PEOOH (PE 18:0/22:6)
RA-TG #2	29700000	198000	734000	RA-TG #2	0.00666667	0.0247138	3.70707
RA-TG #3	42200000	326000	931000	RA-TG #3	0.00772512	0.0220616	2.85583
RA-TG #4	48000000	253000	744000	RA-TG #4	0.00527083	0.0155	2.94071
RA-TG #5	37700000	309000	957000	RA-TG #5	0.00819629	0.0253846	3.09709
RA-TG #6	36600000	84200	271000	RA-TG #6	0.00230055	0.00740437	3.21853
RA-WT #1	30300000	112000	336000	RA-WT #1	0.00369637	0.0110891	3
RA-WT #2	22600000	59500	254000	RA-WT #2	0.00263274	0.0112389	4.26891
RA-WT #3	36300000	137000	442000	RA-WT #3	0.0037741	0.0121763	3.22628
RA-WT #4	53000000	301000	977000	RA-WT #4	0.00567925	0.018434	3.24585
RA-KO #1	33100000	73800	278000	RA-KO #1	0.00222961	0.00839879	3.76694
RA-KO #2	36500000	80900	348000	RA-KO #2	0.00221644	0.00953425	4.30161
RA-KO #4	22100000	91100	323000	RA-KO #4	0.00412217	0.0146154	3.54555
RA-KO #5	33600000	138000	457000	RA-KO #5	0.00410714	0.0136012	3.31159
CS-TG #1	27900000	196000	499000	CS-TG #1	0.00702509	0.0178853	2.54592
CS-TG #2	29100000	236000	614000	CS-TG #2	0.00810997	0.0210997	2.60169
CS-TG #3	26600000	117000	379000	CS-TG #3	0.0043985	0.0142481	3.23932
CS-TG #4	23100000	89500	296000	CS-TG #4	0.00387446	0.0128139	3.30726
CS-TG #5	22800000	94000	295000	CS-TG #5	0.00412281	0.0129386	3.1383
CS-TG #6	23900000	132000	303000	CS-TG #6	0.00552301	0.0126778	2.29545
CS-WT #1	27600000	132000	746000	CS-WT #1	0.00478261	0.027029	5.65152
CS-WT #2	32000000	154000	449000	CS-WT #2	0.0048125	0.0140313	2.91558
CS-WT #3	39200000	274000	744000	CS-WT #3	0.0069898	0.0189796	2.71533
CS-WT #4	39100000	169000	498000	CS-WT #4	0.00432225	0.0127366	2.94675
CS-KO #1	13900000	166000	439000	CS-KO #1	0.0119424	0.0315827	2.64458
CS-KO #2	23300000	259000	660000	CS-KO #2	0.0111159	0.0283262	2.54826
CS-KO #3	23600000	222000	529000	CS-KO #3	0.00940678	0.0224153	2.38288
CS-KO #4	15800000	189000	460000	CS-KO #4	0.011962	0.0291139	2.43386
CS-KO #5	18100000	93600	213000	CS-KO #5	0.00517127	0.011768	2.27564
CS-KO #6	18900000	167000	455000	CS-KO #6	0.00883598	0.0240741	2.72455
